# Supplementary material for: Synthesis and Characterization of a New Series of Bis(allylic-α-aminophosphonates) under Mild Reaction Conditions
Source: Molecules. 2023 Jun 9;28(12):4678. doi: 10.3390/molecules28124678 (PMC10302223; doi:10.3390/molecules28124678)
Supplement: Supplementary file 1 [file molecules-28-04678-s001.zip]

Archive with 1 entries (1 files):
- molecules-2406878-supplementary.pdf
